# Supplementary material for: Pituitary-Derived Circular RNAs Expression and Regulatory Network Prediction During the Onset of Puberty in Landrace × Yorkshire Crossbred Pigs
Source: Front Genet. 2020 Feb 28;11:135. doi: 10.3389/fgene.2020.00135 (PMC7059797; doi:10.3389/fgene.2020.00135)
Supplement: Table S1 — The KEGG pathways of pre-, in-, and post-puberty stage-specific circRNAs. [file Table_1.csv]

The KEGG pathways enriched using parental genes of Pre-puberty stage-specific circRNAs
Category	Term	Count	%	PValue	List Total	Pop Hits	Pop Total	Fold Enrichment	Bonferroni	Benjamini	FDR
KEGG_PATHWAY	ssc04390:Hippo signaling pathway	7	0.013395078	0.007338814	89	137	7001	4.019273354	0.703399587	0.703399587	8.55288814
KEGG_PATHWAY	ssc05202:Transcriptional misregulation in cancer	7	0.013395078	0.011927142	89	152	7001	3.622634536	0.861904367	0.628387792	13.55361935
KEGG_PATHWAY	ssc04144:Endocytosis	8	0.015308661	0.02788365	89	235	7001	2.677886684	0.990591707	0.788892523	29.05527771
KEGG_PATHWAY	ssc05221:Acute myeloid leukemia	4	0.00765433	0.030040205	89	54	7001	5.826883063	0.993478223	0.715821322	30.94223752
KEGG_PATHWAY	ssc04320:Dorso-ventral axis formation	3	0.005740748	0.044746487	89	27	7001	8.740324594	0.999475704	0.779242616	42.63148241
The KEGG pathways enriched using parental genes of In-puberty stage-specific circRNAs
Category	Term	Count	%	PValue	List Total	Pop Hits	Pop Total	Fold Enrichment	Bonferroni	Benjamini	FDR
KEGG_PATHWAY	ssc04150:mTOR signaling pathway	11	0.007944074	1.20E-05	224	58	7001	5.927570813	0.002635562	0.002635562	0.01526856
KEGG_PATHWAY	ssc04012:ErbB signaling pathway	13	0.009388451	1.37E-05	224	85	7001	4.780094538	0.003004172	0.001503216	0.017407052
KEGG_PATHWAY	ssc04068:FoxO signaling pathway	16	0.011555016	1.90E-05	224	133	7001	3.759935553	0.004170332	0.001392048	0.024177443
KEGG_PATHWAY	ssc05200:Pathways in cancer	29	0.020943467	3.00E-05	224	384	7001	2.360363188	0.006568327	0.001646142	0.038123017
KEGG_PATHWAY	ssc05142:Chagas disease (American trypanosomiasis)	14	0.010110639	3.13E-05	224	107	7001	4.089369159	0.006859445	0.001375669	0.039818174
KEGG_PATHWAY	ssc04720:Long-term potentiation	11	0.007944074	4.44E-05	224	67	7001	5.131329957	0.009711377	0.001625151	0.05644957
KEGG_PATHWAY	ssc05210:Colorectal cancer	11	0.007944074	5.06E-05	224	68	7001	5.055869223	0.01106538	0.001588317	0.064361412
KEGG_PATHWAY	ssc05220:Chronic myeloid leukemia	11	0.007944074	5.75E-05	224	69	7001	4.982595756	0.012575803	0.001580693	0.07319931
KEGG_PATHWAY	ssc04728:Dopaminergic synapse	14	0.010110639	8.81E-05	224	118	7001	3.70815678	0.019204448	0.002152264	0.112136556
KEGG_PATHWAY	ssc04141:Protein processing in endoplasmic reticulum	16	0.011555016	0.000152291	224	159	7001	3.145103324	0.03295141	0.003345047	0.193683971
KEGG_PATHWAY	ssc04919:Thyroid hormone signaling pathway	13	0.009388451	0.000233981	224	113	7001	3.595646334	0.050179075	0.00466923	0.297435092
KEGG_PATHWAY	ssc04110:Cell cycle	13	0.009388451	0.000276056	224	115	7001	3.533113354	0.058932746	0.005048934	0.35083402
KEGG_PATHWAY	ssc04350:TGF-beta signaling pathway	10	0.007221885	0.000704089	224	77	7001	4.059021336	0.143545599	0.011848797	0.892571405
KEGG_PATHWAY	ssc05212:Pancreatic cancer	9	0.006499697	0.000799029	224	63	7001	4.464923469	0.161261721	0.012482621	1.012362375
KEGG_PATHWAY	ssc04071:Sphingolipid signaling pathway	12	0.008666262	0.000829269	224	112	7001	3.348692602	0.166827801	0.012093936	1.050490932
KEGG_PATHWAY	ssc04931:Insulin resistance	12	0.008666262	0.000829269	224	112	7001	3.348692602	0.166827801	0.012093936	1.050490932
KEGG_PATHWAY	ssc05166:HTLV-I infection	19	0.013721582	0.000885648	224	248	7001	2.394495248	0.1771069	0.012109148	1.121539595
KEGG_PATHWAY	ssc05205:Proteoglycans in cancer	16	0.011555016	0.001033012	224	190	7001	2.631954887	0.203382033	0.013286245	1.30702434
KEGG_PATHWAY	ssc04917:Prolactin signaling pathway	9	0.006499697	0.00109188	224	66	7001	4.261972403	0.213643289	0.013263738	1.381031041
KEGG_PATHWAY	ssc04510:Focal adhesion	16	0.011555016	0.001213158	224	193	7001	2.591043671	0.234370398	0.013957301	1.533336897
KEGG_PATHWAY	ssc04390:Hippo signaling pathway	13	0.009388451	0.001344467	224	137	7001	2.965752086	0.256199045	0.014690122	1.697995661
KEGG_PATHWAY	ssc04914:Progesterone-mediated oocyte maturation	10	0.007221885	0.001700459	224	87	7001	3.592467159	0.312311528	0.017671488	2.143124986
KEGG_PATHWAY	ssc04668:TNF signaling pathway	11	0.007944074	0.002220193	224	108	7001	3.183325066	0.386751718	0.021981418	2.789662452
KEGG_PATHWAY	ssc05211:Renal cell carcinoma	8	0.005777508	0.00401836	224	64	7001	3.906808036	0.587624158	0.037781687	4.996298634
KEGG_PATHWAY	ssc04024:cAMP signaling pathway	15	0.010832828	0.004200382	224	198	7001	2.367762446	0.603876935	0.037849694	5.217077309
KEGG_PATHWAY	ssc04722:Neurotrophin signaling pathway	11	0.007944074	0.00424058	224	118	7001	2.913551755	0.607379303	0.03670584	5.26576983
KEGG_PATHWAY	ssc05223:Non-small cell lung cancer	7	0.00505532	0.005308112	224	51	7001	4.289828431	0.689910703	0.044035425	6.550501308
KEGG_PATHWAY	ssc05215:Prostate cancer	9	0.006499697	0.005460281	224	85	7001	3.309296218	0.700174122	0.04363256	6.732317603
KEGG_PATHWAY	ssc05206:MicroRNAs in cancer	16	0.011555016	0.005997499	224	228	7001	2.193295739	0.733777343	0.046165479	7.371598566
KEGG_PATHWAY	ssc04310:Wnt signaling pathway	11	0.007944074	0.006726601	224	126	7001	2.728564342	0.773464083	0.049913062	8.232761783
KEGG_PATHWAY	ssc05221:Acute myeloid leukemia	7	0.00505532	0.007034912	224	54	7001	4.05150463	0.788419589	0.05045435	8.594692401
KEGG_PATHWAY	ssc05160:Hepatitis C	11	0.007944074	0.007103579	224	127	7001	2.707079584	0.791614288	0.049333921	8.675122644
KEGG_PATHWAY	ssc04918:Thyroid hormone synthesis	8	0.005777508	0.007133862	224	71	7001	3.521629779	0.793007885	0.048029356	8.710572591
KEGG_PATHWAY	ssc05161:Hepatitis B	12	0.008666262	0.008598977	224	151	7001	2.483798486	0.850424716	0.055948357	10.41059306
KEGG_PATHWAY	ssc04062:Chemokine signaling pathway	13	0.009388451	0.009013655	224	173	7001	2.348601363	0.863577029	0.056904843	10.88643311
KEGG_PATHWAY	ssc04961:Endocrine and other factor-regulated calcium reabsorption	6	0.004333131	0.009228922	224	41	7001	4.573824042	0.86994398	0.056613968	11.13253202
KEGG_PATHWAY	ssc04916:Melanogenesis	9	0.006499697	0.009308882	224	93	7001	3.024625576	0.872232842	0.055551433	11.22378433
KEGG_PATHWAY	ssc04730:Long-term depression	7	0.00505532	0.01076464	224	59	7001	3.70815678	0.907547425	0.062326019	12.87011092
KEGG_PATHWAY	ssc04010:MAPK signaling pathway	16	0.011555016	0.010923614	224	244	7001	2.049473068	0.910759231	0.061610273	13.04818207
KEGG_PATHWAY	ssc04915:Estrogen signaling pathway	9	0.006499697	0.011178881	224	96	7001	2.930106027	0.91568567	0.061446551	13.33341054
KEGG_PATHWAY	ssc05231:Choline metabolism in cancer	9	0.006499697	0.011859955	224	97	7001	2.899898748	0.927544741	0.063513011	14.09021367
KEGG_PATHWAY	ssc05214:Glioma	7	0.00505532	0.012589162	224	61	7001	3.586577869	0.938406378	0.065721227	14.89374713
KEGG_PATHWAY	ssc04015:Rap1 signaling pathway	14	0.010110639	0.014247049	224	206	7001	2.124089806	0.957442227	0.072408756	16.69491561
KEGG_PATHWAY	ssc04144:Endocytosis	15	0.010832828	0.017627085	224	235	7001	1.994965805	0.980010424	0.086972614	20.25875808
KEGG_PATHWAY	ssc04911:Insulin secretion	8	0.005777508	0.018245643	224	85	7001	2.941596639	0.982596995	0.087959366	20.89554071
KEGG_PATHWAY	ssc05213:Endometrial cancer	6	0.004333131	0.019143825	224	49	7001	3.827077259	0.985771055	0.090171801	21.81184918
KEGG_PATHWAY	ssc04972:Pancreatic secretion	8	0.005777508	0.019343141	224	86	7001	2.907392027	0.986393216	0.089186483	22.01385641
KEGG_PATHWAY	ssc04750:Inflammatory mediator regulation of TRP channels	9	0.006499697	0.021498556	224	108	7001	2.60453869	0.991614604	0.096725707	24.16787242
KEGG_PATHWAY	ssc04210:Apoptosis	7	0.00505532	0.022061904	224	69	7001	3.170742754	0.992612453	0.097195417	24.72174516
KEGG_PATHWAY	ssc04014:Ras signaling pathway	14	0.010110639	0.023260791	224	220	7001	1.988920455	0.99435977	0.1002785	25.88808254
KEGG_PATHWAY	ssc04910:Insulin signaling pathway	10	0.007221885	0.023621812	224	131	7001	2.385836968	0.994800338	0.09984043	26.23602609
KEGG_PATHWAY	ssc04971:Gastric acid secretion	7	0.00505532	0.026598111	224	72	7001	3.038628472	0.997343678	0.109783378	29.04767923
KEGG_PATHWAY	ssc04022:cGMP-PKG signaling pathway	11	0.007944074	0.029069457	224	158	7001	2.175943716	0.998481566	0.117334656	31.30690581
KEGG_PATHWAY	ssc04723:Retrograde endocannabinoid signaling	8	0.005777508	0.029828316	224	94	7001	2.659954407	0.998721529	0.11812047	31.98721168
KEGG_PATHWAY	ssc04932:Non-alcoholic fatty liver disease (NAFLD)	11	0.007944074	0.031336691	224	160	7001	2.14874442	0.999092123	0.121650891	33.32104998
KEGG_PATHWAY	ssc04922:Glucagon signaling pathway	8	0.005777508	0.031363634	224	95	7001	2.631954887	0.999097662	0.11967491	33.34465432
KEGG_PATHWAY	ssc04070:Phosphatidylinositol signaling system	8	0.005777508	0.032951199	224	96	7001	2.60453869	0.999371007	0.123336421	34.72200138
KEGG_PATHWAY	ssc04925:Aldosterone synthesis and secretion	7	0.00505532	0.033553603	224	76	7001	2.878700658	0.999451584	0.123420321	35.2377379
KEGG_PATHWAY	ssc04713:Circadian entrainment	8	0.005777508	0.034591629	224	97	7001	2.577687776	0.999567054	0.125001175	36.11762424
KEGG_PATHWAY	ssc04960:Aldosterone-regulated sodium reabsorption	5	0.003610943	0.04044395	224	41	7001	3.811520035	0.999886374	0.142678589	40.87564844
KEGG_PATHWAY	ssc04664:Fc epsilon RI signaling pathway	6	0.004333131	0.049527098	224	63	7001	2.976615646	0.99998598	0.16993447	47.61749632
The KEGG pathways enriched using parental genes of Post-puberty stage-specific circRNAs
Category	Term	Count	%	PValue	List Total	Pop Hits	Pop Total	Fold Enrichment	Bonferroni	Benjamini	FDR
KEGG_PATHWAY	ssc04144:Endocytosis	16	0.022192632	2.23E-05	129	235	7001	3.695068448	0.003955922	0.003955922	0.027374078
KEGG_PATHWAY	ssc04120:Ubiquitin mediated proteolysis	12	0.016644474	3.03E-05	129	134	7001	4.860118015	0.005378409	0.00269283	0.037242103
KEGG_PATHWAY	ssc04141:Protein processing in endoplasmic reticulum	10	0.013870395	0.002436601	129	159	7001	3.41329043	0.352246006	0.134759779	2.954800655
KEGG_PATHWAY	ssc04919:Thyroid hormone signaling pathway	7	0.009709277	0.017094503	129	113	7001	3.361940043	0.953538421	0.535726932	19.10235038
KEGG_PATHWAY	ssc04110:Cell cycle	7	0.009709277	0.018487895	129	115	7001	3.30347152	0.963906627	0.485381381	20.50108222
KEGG_PATHWAY	ssc04070:Phosphatidylinositol signaling system	6	0.008322237	0.030810462	129	96	7001	3.391957364	0.99619152	0.60482274	31.93842157
KEGG_PATHWAY	ssc00562:Inositol phosphate metabolism	5	0.006935198	0.033749444	129	67	7001	4.050098345	0.997781923	0.582310253	34.43288709
KEGG_PATHWAY	ssc04390:Hippo signaling pathway	7	0.009709277	0.039178573	129	137	7001	2.772987042	0.999186426	0.589039938	38.82126725
