# Supplementary material for: Pituitary-Derived Circular RNAs Expression and Regulatory Network Prediction During the Onset of Puberty in Landrace × Yorkshire Crossbred Pigs
Source: Front Genet. 2020 Feb 28;11:135. doi: 10.3389/fgene.2020.00135 (PMC7059797; doi:10.3389/fgene.2020.00135)
Supplement: Supplementary file 3 [file Table_2.csv]

Table S2. Primers used for qRT-PCR
Name	Primer Sequences (5'-3')	Size (bp)	Annealing Temperature (��)
Circ 1:14408861|14457143	F: ACCTGGGGAGCTAAGGGAAT	142	55
	R: ACACTGCACAGTAGCGAGTC
Circ 9:28120503|28122017	F: CCATTGGGCCTCTTGTTGTTG	121	55
	R: AGAATCAGCCCATCACAGGAC
Circ 2:88184110|88206327	F: GCGGGGATCTTCAGTCTCCT	144	60
	R: AGATGGGTTGTTCCCTATGTGA
Circ 9:75284452|75290025	F: AGCAGTTACTCTGCATCCCC	100	60
	R: TTGTCACAGTCAAATAAAGGCCA
Circ 15:74631515|74643464	F: ATGAGTCAGTGCAGCCATCC	137	55
	R: CTGGTGTTCTTGTCAGCAGC
GAPDH	F: ACGCCTGCCCTGTGTCCCAA	190	52-62
	R: GAAGCACGCCCTCTCGCCTC
